# Supplementary material for: Turbulence of glutamine metabolism in pan-cancer prognosis and immune microenvironment
Source: Front Oncol. 2022 Dec 7;12:1064127. doi: 10.3389/fonc.2022.1064127 (PMC9769123; doi:10.3389/fonc.2022.1064127)
Supplement: Supplementary Table 1 — Initial biomarkers of glutamine metabolism. [file Table_1.csv]

GeneID
ACLY
ARF1
ASNS
ATF4
AKT1
AKT2
AKT3
BCL2
GFPT1
MYC
CPS1
CAD
CTPS1
CTPS2
DLX2
EIF2AK4
E2F3
EIF2A
FASN
FOXO3
GATA3
DEPDC5
NPRL2
NPRL3
MIOS
WDR24
WDR59
SEH1L
SEC13
GCLC
GLS
GLS2
GLUD1
GLUD2
GMPS
GOT1
GOT2
GPT
GPT2
GLUL
GSR
GSS
ERBB2
HIF1A
EPAS1
IDH1
IDH2
IL3
IL4
CXCL8
JAK2
MAPK8
MAPK9
KRAS
L2HGDH
STK11
LDHA
MDH1
MDH2
ME1
MET
MTOR
NFKB1
NFE2L2
OGDH
OGT
TP53
ALDH18A1
TP63
TP73
PSAT1
PFAS
EGLN2
EGLN1
EGLN3
PIK3CA
PDK1
PPAT
PTEN
PYCR1
PYCR2
RRAGA
RNF5
RB1
SDHA
SDHB
SDHC
SDHD
SESN2
SHMT1
SHMT2
SIAH2
SIRT3
SIRT4
SIRT5
SLC1A3
SLC1A5
SLC38A1
SLC38A2
SLC38A5
SLC38A7
SLC38A9
SLC3A2
SLC7A11
SLC7A5
SLC25A1
SLC25A18
SLC25A22
SLC25A11
SLC25A12
SLC25A13
SNAI1
STAT3
TDG
TET1
TET2
TET3
TGFB1
